# Supplementary material for: Social Behavior of Pet Dogs Is Associated with Peripheral OXTR Methylation
Source: Front Psychol. 2017 Apr 10;8:549. doi: 10.3389/fpsyg.2017.00549 (PMC5385375; doi:10.3389/fpsyg.2017.00549)
Supplement: Supplementary file 1 [file Table_1.XLSX]

## Sheet: Sheet1
Correlations between dog demographic characteristics, dog´s reaction during the Treatening approach test, Owner interaction styles and DNA methylation at CpG sites (Pearson´s r and descriptive statistics)
	Dog demographic characteristics			Dog´s reaction during the Threatening approach test						Owner interaction styles			CpG sites
	Dog age	Dog sex	Neutered status	Reaction at the end of the test	Aggression	Passive	Appeasing	Friendly	Hide behind	Owner Warmth	Owner Control	Owner Social support	-727	-751	-1383	-1371
	Pearson´s r																Mean	SD
Dog age	-
Dog sex	-0.0430131	-
Neutered status	0.31**	0.0138186	-
Reaction at the end of the test	-0.0244035	-0.00591432	-0.0576028	-
Aggression	0.00785552	-0.0432804	-0.17*	0.36**	-
Passive	0.20**	-0.0415178	0.0968884	0.12826	-0.125026	-
Appeasing	0.0447757	0.0129487	0.108976	0.0708117	-0.28**	-0.0988482	-
Friendly	-0.14*	0.114986	-0.109872	0.0106071	-0.0557423	-0.103673	0.129301	-
Hide behind	-0.111371	-0.0245047	-0.0726932	0.35**	-0.0372314	-0.20**	-0.25**	-0.0864629	-
Owner Warmth	0.0866311	0.0116871	0.0245349	0.18*	-0.0778478	0.0964213	-0.131426	-0.0645657	0.16*	-							0.04	0.93
Owner Control	-0.0717547	-0.18*	-0.0329753	0.0639022	0.15*	0.0588741	-0.00193148	-0.104558	-0.0388413	-0.0267357	-						0.02	0.81
Owner Social support	-0.0862941	-0.033569	-0.0482183	0.017093	-0.0398559	-0.00679897	-0.0412598	0.0524609	0.0354731	0.53*	-0.0472835	-					0.02	0.86
-727	0.00594364	-0.15*	0.0529765	0.113495	-0.0373044	0.0514524	0.0107512	0.0474958	0.05745	-0.0632351	-0.0457893	-0.0816245	-				33.76	11.91
-751	-0.0311876	-0.115845	0.0618928	0.17*	-0.0363465	0.0515241	-0.0383851	0.0482237	0.16*	-0.0193587	0.0319566	-0.0512396	0.69**	-			26.99	5.2
-1383	0.0629437	0.030974	-0.0624208	0.0367544	-0.0530158	0.23**	-0.000968758	0.0565454	-0.0104364	0.0703086	-0.0352798	-0.024981	0.48**	0.27**	-		86.72	2.96
-1371	-0.0820989	0.22**	-0.115526	0.0148268	0.00265657	0.0255338	-0.00380076	0.126141	-0.0655775	0.0526192	-0.0973936	0.0809519	-0.15*	-0.0996807	0.23**	-	85.28	1.76
Note. Significant correlations are presented boldfaced; *p < 0.05; **p < 0.01.
